# Supplementary material for: Alleviating Heavy Metal Toxicity in Milk and Water through a Synergistic Approach of Absorption Technique and High Voltage Atmospheric Cold Plasma and Probable Rheological Changes
Source: Biomolecules. 2022 Jun 29;12(7):913. doi: 10.3390/biom12070913 (PMC9312926; doi:10.3390/biom12070913)
Supplement: Supplementary file 1 [file biomolecules-12-00913-s001.zip]

Archive with 1 entries (1 files):
- biomolecules-1778533-supplementary.pdf
